# Supplementary material for: Evidence of free tropospheric and long-range transport of microplastic at Pic du Midi Observatory
Source: Nat Commun. 2021 Dec 21;12:7242. doi: 10.1038/s41467-021-27454-7 (PMC8692471; doi:10.1038/s41467-021-27454-7)
Supplement: Supplementary file 3 — Supplementary Dataset 1 [file 41467_2021_27454_MOESM3_ESM.xlsx]

## Sheet: monitored MP
																							MP aerodynamic particle size
Sample ID	start date	end date	sample volume (m3)	count per µRaman filter	MP particles quartz filter	MP particles per m3	Standard Deviation	MP >10µm (particles per m3)	MP < 10µm (particles per m3)	monitored hours	days of sampling		Sample ID	LD/HDPE	PET	PP	PS	PVC	% fibres	% fragments			<10	10-15	15-20	20-25	25-30	30-35	35-40	40-45	45-50	50-55	55-60	60-65	65-70	70-75	75-80	80-85	85-90		% equal to or less than 10µm	% equal to or less than 20µm	% equal to or less than 58µm	% equal to or greater than 20µm	% equal to or greater than 58µm		count ≤ 10µm	count ≤ 20µm	count ≤ 58µm
A1	2017-06-23	2017-07-04	11799	37	2052	0.173913	0.037314	0.13631	0.0376028	171	12		A1	0.486233	0.170053	0.0652779	0.149531	0.128906	0.702703	0.297297		A1	0.216216	0.216216	0.189189	0.162162	0.162162	0.027027	0	0.027027	0	0	0	0	0	0	0	0	0		0.216216	0.621622	1	0.378378	0		0.0376028	0.108108	0.173913
A2	2017-07-04	2017-07-11	7728	81	5130	0.66382	0.0913777	0.237664	0.426156	112	8		A2	0.493587	0.102138	0.0609323	0.169096	0.174247	0.530864	0.469136		A2	0.641975	0.296296	0.037037	0	0	0.0123457	0.0123457	0	0	0	0	0	0	0	0	0	0		0.641975	0.975309	1	0.0246914	0		0.426156	0.647429	0.66382
A3	2017-07-12	2017-07-18	7728	33	1759	0.227614	0.0779433	0.13105	0.0965635	112	8		A3	0.463664	0.233347	0.038366	0.147463	0.117159	0.424242	0.575758		A3	0.424242	0.454545	0.030303	0.0606061	0	0	0	0	0.030303	0	0	0	0	0	0	0	0		0.424242	0.909091	1	0.0909091	0		0.0965635	0.206922	0.227614
A4	2017-07-19	2017-07-22	7728	21	879	0.113742	0.041136	0.0649956	0.0487467	112	9		A4	0.463768	0.134058	0.0905797	0.152174	0.15942	0.380952	0.619048		A4	0.428571	0.47619	0.0952381	0	0	0	0	0	0	0	0	0	0	0	0	0	0		0.428571	1	1	0	0		0.0487467	0.113742	0.113742
A5	2017-08-01	2017-08-08	7728	25	1173	0.151786	0.0775866	0.0910714	0.0607143	112	8		A5	0.458804	0.097346	0.125371	0.206278	0.1122	0.44	0.56		A5	0.4	0.52	0.08	0	0	0	0	0	0	0	0	0	0	0	0	0	0		0.4	1	1	0	0		0.0607143	0.151786	0.151786
A6	2017-08-09	2017-08-15	7728	19	733	0.0948499	0.022958	0.0549131	0.0399368	112	8		A6	0.539398	0.0519015	0.0895536	0.119468	0.199679	0.210526	0.789474		A6	0.421053	0.526316	0	0.0526316	0	0	0	0	0	0	0	0	0	0	0	0	0		0.421053	0.947368	1	0.0526316	0		0.0399368	0.0898578	0.0948499
A7	2017-08-16	2017-08-22	7728	19	733	0.0948499	0.022958	0.0748815	0.0199684	112	8		A7	0.506458	0.0841022	0.127804	0.135962	0.145673	0.315789	0.684211		A7	0.210526	0.473684	0.263158	0.0526316	0	0	0	0	0	0	0	0	0	0	0	0	0		0.210526	0.947368	1	0.0526316	0		0.0199684	0.0898578	0.0948499
A8	2017-08-23	2017-08-28	6624	46	2638	0.398249	0.0592578	0.173152	0.225097	96	7		A8	0.424928	0.0828215	0.132538	0.178394	0.181318	0.108696	0.891304		A8	0.565217	0.413043	0.0217391	0	0	0	0	0	0	0	0	0	0	0	0	0	0		0.565217	1	1	0	0		0.225097	0.398249	0.398249
A9	2017-08-29	2017-09-06	8832	25	1173	0.132812	0.0645198	0.074375	0.0584375	128	9		A9	0.313559	0.288136	0.0847458	0.177966	0.135593	0.28	0.72		A9	0.44	0.48	0.08	0	0	0	0	0	0	0	0	0	0	0	0	0	0		0.44	1	1	0	0		0.0584375	0.132812	0.132812
A10	2017-09-06	2017-09-12	6624	27	1319	0.199124	0.154599	0.0958747	0.10325	96	7		A10	0.374233	0.141541	0.0848929	0.227975	0.171358	0.222222	0.777778		A10	0.518519	0.407407	0.0740741	0	0	0	0	0	0	0	0	0	0	0	0	0	0		0.518519	1	1	0	0		0.10325	0.199124	0.199124
A11	2017-09-20	2017-09-26	7728	25	1173	0.151786	0.0775866	0.0546429	0.0971429	112	8		A11	0.533084	0.120906	0.106177	0.144647	0.0951858	0.12	0.88		A11	0.64	0.32	0.04	0	0	0	0	0	0	0	0	0	0	0	0	0	0		0.64	1	1	0	0		0.0971429	0.151786	0.151786
A12	2017-09-27	2017-10-03	7728	33	1759	0.227614	0.155084	0.0689739	0.15864	112	8		A12	0.312706	0.190697	0.118502	0.199361	0.178733	0.0606061	0.939394		A12	0.69697	0.30303	0	0	0	0	0	0	0	0	0	0	0	0	0	0	0		0.69697	1	1	0	0		0.15864	0.227614	0.227614
A13	2017-10-03	2017-10-10	7728	29	1466	0.1897	0.114306	0.0588723	0.130827	112	8		A13	0.340477	0.119017	0.119017	0.264323	0.157165	0.172414	0.827586		A13	0.689655	0.310345	0	0	0	0	0	0	0	0	0	0	0	0	0	0	0		0.689655	1	1	0	0		0.130827	0.1897	0.1897
A14	2017-10-10	2017-10-17	7728	46	2638	0.341356	0.041136	0.0890494	0.252307	112	8		A14	0.446721	0.122951	0.0983607	0.204918	0.127049	0.152174	0.847826		A14	0.73913	0.23913	0	0	0	0	0.0217391	0	0	0	0	0	0	0	0	0	0		0.73913	0.978261	1	0.0217391	0		0.252307	0.333935	0.341356
A15	2017-10-17	2017-10-23	7038	42	2345	0.333191	0.125245	0.118997	0.214194	102	7		A15	0.423913	0.141304	0.173913	0.163043	0.0978261	0.166667	0.833333		A15	0.642857	0.357143	0	0	0	0	0	0	0	0	0	0	0	0	0	0	0		0.642857	1	1	0	0		0.214194	0.333191	0.333191
field blanks				8	average	0.23296	average	0.101655	0.131306				Average	0.438769	0.138688	0.101069	0.17604	0.145434	0.30315	0.69685		Total	0.543307	0.362205	0.0511811	0.019685	0.011811	0.00393701	0.00393701	0.0019685	0.0019685	0	0	0	0	0	0	0	0	average	0.511662	0.958601				average	0.131306	0.224941	0.23296
					St. Dev	0.145347	St. Dev	0.0509752	0.109475													% Fibres	0.206693	0.0472441	0.0255906	0.00984252	0.0019685	0.00393701	0.00393701	0.0019685	0.0019685	0	0	0	0	0	0	0	0	St. Dev	0.166835	0.0972292				St. Dev	0.109475	0.150255	0.150448
					min	0.0948499																% Fragments	0.336614	0.314961	0.0255906	0.00984252	0.00984252	0	0	0	0	0	0	0	0	0	0	0	0
					max	0.66382
	count per µRaman filter	count per µRaman filter - blank	MP particles quartz filter	MP particles per m3	Average	Standard Deviation
A1.1	42	34	2396.98	0.203151	0.173276	0.037314
A1.2	30	22	1550.98	0.13145
A1.3	39	31	2185.48	0.185226
A2.1	91	83	5851.44	0.757174	0.662907	0.0913777
A2.2	71	63	4441.45	0.574722
A2.3	80	72	5075.95	0.656826
A3.1	42	34	2396.98	0.310168	0.228064	0.0779433
A3.2	32	24	1691.98	0.218942
A3.3	25	17	1198.49	0.155084
A4.1	25	17	1198.49	0.155084	0.112512	0.041136
A4.2	16	8	563.994	0.0729806
A4.3	20	12	845.991	0.109471
A5.1	33	25	1762.48	0.228064	0.152043	0.0775866
A5.2	16	8	563.994	0.0729806
A5.3	25	17	1198.49	0.155084
A6.1	21	13	916.491	0.118593	0.0942666	0.022958
A6.2	16	8	563.994	0.0729806
A6.3	18	10	704.993	0.0912258
A7.1	21	13	916.491	0.118593	0.0942666	0.022958
A7.2	16	8	563.994	0.0729806
A7.3	18	10	704.993	0.0912258
A8.1	52	44	3101.97	0.468292	0.404434	0.0592578
A8.1	41	33	2326.48	0.351219
A8.3	45	37	2608.47	0.393791
A9.1	32	24	1691.98	0.191574	0.133038	0.0645198
A9.2	16	8	563.994	0.063858
A9.3	26	18	1268.99	0.143681
A10.1	41	33	2326.48	0.351219	0.202217	0.154599
A10.2	12	4	281.997	0.042572
A10.3	28	20	1409.99	0.21286
A11.1	16	8	563.994	0.0729806	0.149002	0.0775866
A11.2	33	25	1762.48	0.228064
A11.3	24	16	1127.99	0.145961
A12.1	50	42	2960.97	0.383148	0.228064	0.155084
A12.2	16	8	563.994	0.0729806
A12.3	33	25	1762.48	0.228064
A13.1	41	33	2326.48	0.301045	0.191574	0.114306
A13.2	16	8	563.994	0.0729806
A13.3	30	22	1550.98	0.200697
A14.1	50	42	2960.97	0.383148	0.343617	0.041136
A14.2	41	33	2326.48	0.301045
A14.3	46	38	2678.97	0.346658
A15.1	54	46	3242.97	0.46078	0.333898	0.125245
A15.2	29	21	1480.48	0.210356
A15.3	41	33	2326.48	0.330559
Field Blank 1	9				8	1
Field Blank 2	7
Lab Process Blank 1	4
Lab Process Blank 2	3
[truncated: 4 more columns]

## Sheet: monitored non-MP parameters
								Air Temperature (degrees C)						Wind Direction (degrees)						Wind Velocity (m/s)						VWIND, Average wind speed in the north projection						Pressure (hPa)						AVERWIND, Average Wind Velocity (m/s)
Sample ID	start date	start time	end date	end time	monitored hours	flow rate (m3/min)	sample volume (m3)	# reported values	Average	Max	Min	StdDev	Var	# reported values	Average	Max	Min	StdDev	Var	# reported values	Average	Max	Min	StdDev	Var	# reported values	Average	Max	Min	StdDev	Var	# reported values	Average	Max	Min	StdDev	Var	# reported values	Average	Max	Min	StdDev	Var	Precipitation
A1	2017-06-23	23:00:00	2017-07-04	10:00:00	171	1.15	11799	171	4.46067	14.31	-4.4	5.60858	31.4562	112	202.823	318.83	9.18	76.3714	5832.59	171	9.16639	19.04	1.42	3.39896	11.5529	171	0.610611	5.2	-7.74	2.61776	6.85268	171	721.995	730.86	711.63	6.15773	37.9177	171	3.94061	9.61	0.71	2.15341	4.63718	79.8479
A2	2017-07-04	10:00:00	2017-07-11	10:00:00	112	1.15	7728	112	9.19361	15.09	4.09	3.01174	9.07059	112	192.828	272.92	60.5	48.5085	2353.08	112	8.55815	19.37	1.95	3.77461	14.2476	112	2.04067	8.57	-3.92	1.91023	3.64897	112	726.188	730.92	720.82	2.98785	8.92725	112	3.48891	11.13	0.57	2.14123	4.58488	23.1761
A3	2017-07-11	10:00:00	2017-07-18	10:00:00	112	1.15	7728	112	11.6297	15.09	8.14	1.94725	3.79179	112	207.709	310.75	9.5	79.484	6317.71	112	8.18496	16	2.27	4.17597	17.4387	112	0.838067	7.19	-2.99	2.20664	4.86925	112	728.609	730.8	724.58	1.30852	1.71224	112	3.75017	10.4	0.6	2.53583	6.43045	no data
A4 (sampler stopped from 23/7 to 30/7 due to electrical work)	2017-07-18	10:00:00	2017-08-01	10:00:00	112	1.15	7728	112	9.49183	16.83	4.52	3.04458	9.26948	112	210.089	251	184	10.1927	103.891	112	10.2285	18.76	4.7	3.20579	10.2771	112	2.5335	6.04	0.41	1.30789	1.71057	112	723.77	727.74	720.85	1.64713	2.71304	112	3.29708	8.51	0.78	1.58726	2.5194	0.997674	only representative for the last day
A5	2017-08-01	10:00:00	2017-08-08	10:00:00	112	1.15	7728	112	11.1745	15.32	3.34	2.7472	7.54714	112	216.982	282.36	174.92	18.9904	360.636	112	9.01613	17.04	4.14	2.66596	7.10735	112	2.38202	7.41	-0.36	1.6469	2.71227	112	727.364	730.4	720.23	2.52425	6.37186	112	3.5042	8.99	0.64	1.87431	3.51303	20.0663
A6	2017-08-08	10:00:00	2017-08-15	10:00:00	112	1.15	7728	112	4.0716	13.83	-6.45	5.1488	26.5102	112	196.623	324.58	41.42	65.0821	4235.68	112	7.11866	14.76	2.42	2.5807	6.66001	112	0.943277	5.14	-1.87	1.70431	2.90468	112	724.987	728.63	720.4	2.53802	6.44153	112	2.88882	9.94	0.6	1.85164	3.42858	12.8088
A7	2017-08-15	10:00:00	2017-08-22	10:00:00	112	1.15	7728	112	10.9938	15.54	6.06	2.18809	4.78772	96	197.454	303.83	39.45	72.185	5210.68	112	7.16792	13	2.31	2.66128	7.08242	112	1.05633	5.04	-2.81	1.762	3.10466	112	728.878	730.53	726.24	1.0492	1.10082	112	3.24842	8.75	0.56	1.94599	3.78687	no data
A8	2017-08-22	10:00:00	2017-08-28	10:00:00	96	1.15	6624	96	10.8878	16.64	7.63	2.12681	4.52334	128	203.042	276.18	64.17	33.4522	1119.05	96	8.68725	16.61	2.4	3.61647	13.0789	96	2.23951	8	-0.85	1.98453	3.93835	96	727.874	729.92	726.53	0.864966	0.748167	96	3.34588	10.07	0.55	2.19086	4.79986	23.3849
A9	2017-08-29	10:00:00	2017-09-06	10:00:00	128	1.15	8832	128	4.30934	10.9	-4.44	3.73108	13.921	96	216.464	317.83	40	50.1758	2517.62	128	7.58618	15.6	3.18	2.89707	8.39302	128	0.991176	6.84	-1.7	1.70849	2.91893	128	724.118	730.05	720.83	2.50809	6.29053	128	3.10699	8.86	0.56	1.93326	3.7375	36.9735
A10 (stopped on 12/9/2017 for 1 week due to work on telescope)	2017-09-06	10:00:00	2017-09-12	10:00:00	96	1.15	6624	96	2.1968	8.86	-4.74	3.88009	15.0551	112	205.861	311.33	7.17	80.5402	6486.72	96	9.98097	21.7	2.4	4.73852	22.4536	96	-0.0745631	4.96	-3.13	1.58353	2.50757	96	719.199	728.9	711.63	4.95803	24.5821	96	3.39883	12.99	0.52	2.41023	5.80923	27.7994
A11	2017-09-19	10:00:00	2017-09-26	10:00:00	112	1.15	7728	112	3.43076	7.55	-2.56	2.47621	6.13162	112	201.081	300.58	23.92	70.5241	4973.65	112	6.4537	14.24	2.39	2.71405	7.36606	112	0.239664	3.72	-4.51	1.33524	1.78286	112	724.561	727.18	722.2	1.07274	1.15077	112	3.04042	11.46	0.53	2.51334	6.31688	no data
A12	2017-09-26	10:00:00	2017-10-03	10:00:00	112	1.15	7728	112	5.06538	9.25	1.34	1.79377	3.2176	112	196.985	301	18.33	81.5895	6656.84	112	7.56471	13.95	2.36	2.83536	8.03924	112	-0.236639	4.64	-5.48	1.60502	2.5761	112	726.671	729.97	723.58	1.88015	3.53495	112	3.81412	11.1	0.55	2.7942	7.80753	32.84
A13	2017-10-03	10:00:00	2017-10-10	10:00:00	112	1.15	7728	112	5.38529	12.99	0.88	2.74501	7.53506	112	108.178	304.83	5.58	76.6893	5881.26	112	5.03941	11.08	1.75	2.04865	4.19698	112	-1.38739	2.11	-7.59	2.027	4.10871	112	726.563	730.67	723.69	2.01393	4.05593	112	2.48185	8.63	0.51	1.98977	3.95918	no data
A14	2017-10-10	10:00:00	2017-10-17	10:00:00	112	1.15	7728	112	5.92933	9.96	3.28	1.64569	2.70831	102	202.407	293.5	46.5	66.2638	4390.9	112	6.61975	13.87	2.09	3.36052	11.2931	112	0.891765	5.74	-1.84	1.62135	2.62877	112	729.411	731.84	725.35	1.98209	3.92869	112	3.03689	8.44	0.45	2.22587	4.95449	no data
A15	2017-10-17	10:00:00	2017-10-23	16:00:00	102	1.15	7038	102	0.904128	7.36	-5.72	3.41659	11.6731	102	202.193	346.75	39.5	60.0166	3601.99	102	8.0078	18.63	2.15	3.3865	11.4684	102	1.39761	6.82	-3.39	2.14131	4.58519	102	721.507	726.98	713.58	4.07648	16.6177	102	3.56835	9.63	0.52	2.0486	4.19675	21.8979
Field Procedural Blank	2017-10-23
Field Procedural Blank	2017-08-28

## Sheet: air and particle modelling
Back trajectory air and particle history by sample
Sample ID	traj elevation above surface level (m)			duration to first approximal surface level in trajectory (hrs)						distance travelled over 168 hrs (km)
	min	average	max	min traj below PBL	min traj below 2000m above surface level	min traj below 1500m above surface level	min traj below 500m above surface level	min traj below 50m above surface level	min traj below 0m above surface level	average	min	max	closest PBL exchange (km)	number of traj with PBL mixing at any one time	total number of traj with PBL/FT mixing	% of traj below mixing depth	% trajectory points within the PBL	# traj points within PBL over North America & Canada	# traj points within PBL over Northern Africa	# traj points within PBL over UK & Ireland	# traj points within PBL over Western and Central Europe	# traj points within PBL over Mediteranian	# traj points within PBL over Atlantic Ocean	# traj points within PBL over Pacific Ocean
A1	136.4	2775.33	7922.1	17	5	12	96	> 168	> 168	3218.98	274.869	7678.07	350	9	32	0.0471204	0.0172868	0	123	42	45	141	207	0
A2	0	2159.97	7950.7	21	5	12	32	70	114	2046.8	343.188	6108.78	343	38	73	0.296875	0.175573	0	3043	0	661	2023	99	0
A3	359.2	3384.21	8019	153	23	79	160	> 168	> 168	6534.06	1784.45	8413.39	7454.02	3	3	0.023622	0.000792061	15	0	0	0	0	0	0
A4	1023.3	3240.55	6994.8	58	4	13	> 168	> 168	> 168	4613.52	1241.58	9560.77	1039	7	23	0.0555556	0.00826524	34	141	0	0	0	1	0
A5	82.8	2784.87	8804.6	25	4	11	48	> 168	> 168	4046.27	481.191	7597	463	20	39	0.188679	0.0543709	42	514	0	85	0	333	0
A6	656.9	3309.22	8419.6	> 168	13	86	> 168	> 168	> 168	3874.79	1607.23	6482.21	-	0	0	0	0	0	0	0	0	0	0	0
A7	464.9	3021.75	7638.7	112	41	70	167	> 168	> 168	4895.37	1164.68	7890.19	1394	3	10	0.024	0.00295886	0	11	0	0	0	52	0
A8	0	2762.52	6698.8	28	10	42	86	109	122	2249.06	493.904	5392.53	445	21	32	0.196262	0.0745452	0	676	0	147	525	0	0
A9	0	2919.88	8656.2	25	12	24	38	68	96	4049	892.776	8076.06	887	26	38	0.181818	0.0983573	0	1748	0	12	175	440	0
A10	58.1	3482.62	9377.1	127	7	83	142	> 168	> 168	6631.18	1557.22	9894.6	4842	7	10	0.0648148	0.00662941	50	0	0	0	0	71	0
A11	397.2	3511.07	9008.9	113	10	29	142	> 168	> 168	5246.71	1762.61	8329.33	2887	2	3	0.015873	0.00277073	0	0	0	0	0	59	0
A12	12.6	3239.46	9843	92	16	49	82	158	> 168	6136.53	2242.37	9203.96	5074	7	10	0.0555556	0.015873	10	0	0	0	0	378	0
A13	685.1	4367.91	9788.4	130	15	42	> 168	> 168	> 168	5669.71	585.439	10277.2	5724	1	1	0.008	0.00150291	0	0	0	0	0	32	0
A14	632.7	3187.66	8293.4	90	53	79	> 168	> 168	> 168	2721.13	792.767	7906	1328	13	19	0.104	0.031184	0	664	0	0	0	0	0
A15	10.2	2879.66	9637.7	25	5	12	41	125	> 168	6309.99	1003.57	10212.1	958	20	33	0.175439	0.00654002	35	84	0	0	0	1023	119
Air mass trajectory elevation
Trajectory elevations above mean sea level (m)										Trajectory elevations above mean sea level (m)											Trajectory elevations above surface level (m)										Trajectory elevations abovesurface level (m)
For trajectory runs relative to samples with MP < 0.3 MP/m3										For trajectory runs relative to samples with MP > 0.3 MP/m3											For trajectory runs relative to samples with MP < 0.3 MP/m3										For trajectory runs relative to samples with MP > 0.3 MP/m3
Time step	min	5th percentile	25th percentile	mean	75th percentile	95th percentile	max	Mode		Time step	min	5th percentile	25th percentile	mean	75th percentile	95th percentile	max	mode			Time step	min	5th percentile	25th percentile	mean	75th percentile	95th percentile	max	mode		Time step	min	5th percentile	25th percentile	mean	75th percentile	95th percentile	max	mode
1	3000	0	0	3000	0	0	0	3000		1	0	3000	0	3000	0	0	0	3000			1	Pyrenean mountain range									1	Pyrenean mountain range
2	2923.2	42.98	33.32	3019.59	38.9	33.3	39.2	3023		2	0	2966.11	47.94	3033.98	32.35	27.54	2989.26	3014.5			2										2
3	2780.3	145.36	65.24	3038.99	79	59.2	3070.7	3020.5		3	0	2890.14	129.11	3049.94	66.475	51.53	2990.54	3026			3										3
4	2658.9	213.72	107.48	3045.8	114.4	90.2	3117.1	3070.1		4	0	2832.26	186.84	3053.97	90.2	66.735	3016.57	3092.5			4	2049.6	235.7	116.1	2481.61	154.6	115.48	2353.12	2372.1		4	2112.1	121.855	155.77	2448.69	117.875	78.925	2453.87	2439.3
5	2563.7	249.92	152.48	3050.39	149.1	120.84	3171.56	3094.2		5	0	2776.43	231.87	3056.24	122.65	89.355	3031.59	2820.5			5	1955	282.56	150.44	2494.37	201.7	153.38	2338.32	2587.6		5	2021.6	161.455	194.195	2452.8	157.875	94.46	2463.91	2318.2
6	2492	260.2	198.6	3051.83	184.3	154.5	3219.9	3096.9		6	0	2695.3	304.725	3057.42	155.95	110.365	3040.46	2875			6	1874.9	316.06	184.24	2506.62	251.9	185.56	2328.24	2601.9		6	1938.4	187.04	242.185	2456.58	190.75	121.72	2461.01	2539
7	2442.1	233.08	255.12	3051.53	227.1	181.72	3263.68	3115		7	0	2649.77	339.505	3059.24	187.025	130.15	3050.25	3198.2			7	1800.8	342.22	226.48	2517.97	290.8	214.98	2332.42	2235.5		7	1859.6	215.765	283.285	2459.66	224.125	138.52	2461.01	2462.1
8	2412.8	187.58	305.82	3050.56	275.2	203.76	3300.64	3520.2		8	0	2591.09	392.39	3062.94	216.2	156.565	3043.56	2592.1			8	1725.1	371.7	256.9	2529.2	339.7	257.52	2336.68	2695.7		8	1781.9	259.425	306.15	2461.67	258.925	157.66	2452.04	2234.1
9	2344.3	208.94	329.86	3047.53	317.9	221.5	3334.1	3219.9		9	0	2520.8	448.8	3066.5	250.725	187.67	3026.81	2520.8			9	1648.4	412.84	277.76	2539.22	382.4	289.24	2375.16	2187.5		9	1706.4	289.07	345.055	2462.73	278.8	179.59	2444.38	2213.5
10	2246.9	262.36	344.24	3041.38	365.7	229.66	3350.94	3222.2		10	0	2462.4	481.3	3068.21	301.925	198.445	3020.73	2462.4			10	1569.7	460.84	301.16	2549.44	424.3	318.18	2432.62	2308.5		10	1637.1	330.705	363.795	2463.09	310.325	186.365	2438.81	2598.7
11	2107.9	345.12	374.38	3033.39	401	260.84	3340.06	3016.2		11	0	2419.9	515.825	3067.63	331.125	220.7	2999.95	2419.9			11	1500.6	496.74	320.86	2559.3	469.8	348.42	2514.38	2258.7		11	1576.5	338.37	403.83	2462.98	336.125	199.78	2434.89	2683.2
12	2000.1	387.56	411.74	3024.62	440	274.6	3335.7	3223.8		12	0	2370.46	556.315	3062.73	350.975	236.24	2998.61	2389.4			12	1447.4	517.76	338.94	2569.14	516.9	389.14	2593.36	2358.5		12	1521.7	359.805	424.345	2462.84	365.925	221.58	2414.95	2194.3
13	1933.6	383.5	454.2	3014.78	476.1	292.76	3334.84	3231.4		13	0	2269.76	647.62	3054.35	364.625	256.59	2999.21	3293.3			13	1407.3	527.26	361.14	2579.23	563.3	410.8	2681	2656.6		13	1460.3	397.225	429.975	2462.84	395.5	257.98	2381.52	2408.6
14	1876.5	386.84	471.66	3005.71	528.1	291.18	3358.72	3202.3		14	0	2170.74	729.79	3043.23	380.975	262.51	3017.29	2355.1			14	1377.6	520.98	385.02	2589.01	606.9	423.82	2769.18	2323.6		14	1400.1	413.09	464.785	2463.17	414.625	293.715	2345.09	2206.6
15	1827.6	379.9	500.4	2997.75	571.2	302.94	3377.86	3098.8		15	0	2116.1	781.625	3030.55	380.275	278.835	3018.77	2347.9			15	1342.6	529.08	400.02	2599.14	653.6	422.62	2852.68	2216.5		15	1340.6	418.325	503.175	2463.94	443.325	316.035	2318.44	2217
16	1781.8	351.26	550.44	2991	610.8	305.32	3415.98	3225.3		16	0	2045.5	824.68	3015.27	407.3	280.36	2993.77	3187.8			16	1278.2	562.98	421.52	2609.82	698.7	433.64	2906.16	2565.1		16	1281.7	434.08	537.97	2465.41	460.45	359.535	2287.37	2223.7
17	1722.8	368.84	578.26	2983.27	636.8	311.12	3438.28	2756.1		17	0	1973.19	839.685	2997.31	470.575	294.455	2958.49	2388.9			17	1216.6	598.6	441.1	2620.57	739	457.14	2932.96	2253.9		17	1228	449.225	557.425	2467.61	486.775	417.39	2255.59	2213.2
18	1616.5	420.42	624.18	2975.65	659.6	319.1	3444.4	3205		18	0	1913.37	837.96	2981.61	519.5	313.94	2946.94	2428.8			18	1158.3	625.62	471.48	2632.59	769.7	484.82	2946.58	2746.4		18	1175.1	454.265	586.11	2470	523.15	459.61	2241.87	2192.9
19	1515.8	475.66	650.54	2968.1	692.7	341.96	3430.54	3363.5		19	0	1826.29	896.11	2966.86	541.15	338.17	2935.48	2457.2			19	1102.9	656.72	488.98	2644.91	815.6	488.86	2969.54	2495.7		19	1121.9	462.09	613.785	2472.68	547	494.62	2259.21	2162.5
20	1420.2	534.18	672.22	2962.34	725.8	354.72	3418.48	2980.2		20	0	1782.54	920.16	2952.32	552.5	376.475	2911.03	2473.7			20	1050.2	676.24	514.66	2658.13	858.8	504.94	2985.36	2311.6		20	1072.5	472.655	634.52	2475.74	567.425	547.805	2276.8	2121.9
21	1365.8	566.06	675.64	2960.48	756.3	376.94	3397.26	2918.5		21	0	1733.51	941.745	2937.87	578.675	420.45	2874.23	2478.3			21	998.1	702.96	545.84	2672.27	882	507.32	3018.48	2226		21	1030.9	468.035	668.565	2479.13	588.275	591.255	2302.27	2858.1
22	1326.5	579.1	692.1	2961	787.6	383.08	3379.12	2581.7		22	0	1683.56	976.37	2923.04	584.7	478.27	2792.5	2486.9			22	948.6	733.26	565.24	2687.96	921.3	504.74	3045.66	2843.2		22	983.3	468.665	705.06	2482.76	610.675	618.065	2331.24	2230.9
23	1288.8	593.16	715.64	2963.96	809	411.58	3337.02	2827		23	0	1635.89	1012.33	2908.48	601.025	536.46	2668.29	2492.5			23	903.6	753.5	596.1	2704.09	945.2	530.16	3056.24	2702.4		23	935.4	488.26	728.19	2486.47	628.85	655.68	2330.62	1968.5
24	1257.1	604.56	734.04	2969.16	826	443.44	3284.26	3197.5		24	0	1603.75	1033.15	2894.86	603.45	585.325	2555.43	2504			24	864.6	760.02	633.18	2721.11	970	557.14	3065.36	2773.7		24	894.2	491.49	755.235	2490.18	665.875	700.74	2294.66	1926.4
25	1230.4	608.8	743.2	2975.82	848.2	485.04	3226.86	2911.3		25	0	1568.81	1058.42	2882.21	605.075	663.07	2405.13	2522.5			25	829.9	762.66	664.24	2738.16	1001.4	566.08	3085.82	2229.2		25	857.9	493.62	782.005	2494.05	698.675	754.8	2239.3	1891.4
26	1188.7	614.76	770.84	2983.51	868.9	519.22	3174.58	3256.5		26	0	1541.22	1077.03	2870.65	605.275	742.55	2249.63	2549.3			26	803	752.8	708	2755.47	1015.3	598.3	3081.5	1601.5		26	825.4	475.85	824.875	2498.3	734.475	803.15	2179.15	1864.4
27	1157.8	623.26	779.04	2990.85	893.6	562.36	3141.44	3542.1		27	950.2	557.83	1104.82	2860.81	592.325	836.335	2094.29	2585			27	784	737.2	758.5	2774.59	1036.8	616	3062.1	3266.4		27	795.6	485.315	822.335	2503.12	785.525	848.66	2120.07	1846
28	1138.3	624.74	791.36	2998.13	904.9	610.32	3114.98	3457.4		28	888.7	587.115	1118.03	2852.14	595.75	896.865	1982.84	2589.7			28	773.1	731.4	787	2792.23	1062.7	634.26	3029.54	2826		28	758.1	474.8	844.5	2508.6	836	889.655	2073.55	1835.6
29	1130.4	609.84	807.16	3005.31	933.7	653.58	3060.62	2651.5		29	830.4	621.895	1125.8	2845.17	594.8	948.445	1906.56	2589.8			29	770	725.86	801.64	2809.71	1080.2	664.36	2990.84	2315.6		29	690	522.79	837.935	2514.59	889.2	918.53	2044.35	1826.8
30	1134	597.26	814.44	3013.52	951.6	682.74	3065.06	2211.7		30	800.9	597.365	1159.26	2839.95	609.65	987.72	1873.31	2589.1			30	769.6	678.26	851.64	2827.55	1106.7	691.76	2945.54	2510.7		30	628.6	551.75	841.525	2520.82	932.25	954.59	2025.89	1819.2
31	1148.9	574.06	807.84	3023.19	990.3	701.28	3058.32	2797.9		31	753.7	596.585	1181.39	2835.84	621.825	1035.43	1860.87	2586.9			31	764.7	655.5	883.1	2844.77	1127.1	716.98	2908.62	2074.8		31	573.3	577.75	840.075	2527.1	975.5	990.46	2018.12	1812.2
32	1170.8	541.04	809.46	3033.41	1028.2	708.78	3035.92	3259.6		32	716.4	598.795	1191.23	2832.16	632.7	1073.01	1872.47	2582.4			32	753.4	644.64	914.46	2862.64	1134.4	745.1	2877.5	2807.6		32	524	599.095	838.43	2533.26	1026.75	1018.79	2018.43	1805.1
33	1189	511.26	831.64	3043.86	1022	753.86	3000.04	3356.9		33	684.3	598.98	1220.44	2828	626.925	1107.53	1895.93	2574.5			33	739.9	646.16	926.44	2879.7	1144.6	777.92	2839.58	2683.4		33	480.5	604.435	855.14	2539.08	1076.33	1043.62	2020.48	1796.8
34	1206.2	463.22	848.78	3054.01	1060.6	785.78	2970.02	2434.5		34	653.9	606.62	1226.91	2823.72	621.425	1153.34	1921.41	2560.3			34	687.2	684.04	953.86	2897.52	1152.8	816.4	2772.4	4076		34	442.3	624.415	858.135	2544.19	1106.12	1091.23	2011.29	1789.9
35	1222.9	415.82	887.18	3065.19	1060	835.62	2917.38	2918.7		35	616.9	626.115	1200.71	2819.1	654.75	1204.57	1919.36	2552.5			35	635.9	705.72	988.88	2913.12	1161	853.78	2694.92	2834.3		35	409.5	619.095	886.38	2548.55	1149.05	1175.25	1941.62	1786.8
36	1220	414.6	882.7	3075.82	1092.5	865.4	2850.5	2958.5		36	592.4	650.515	1160.96	2814.65	720.95	1295.42	1835.26	2539.7			36	591.5	721.96	1030.04	2929.17	1173.1	901.54	2580.66	2832.1		36	381.7	624.855	897.795	2552.22	1173.72	1250.96	1892.06	1788.8
37	1209.1	402.96	904.24	3086.09	1102.7	895.42	2812.58	3143.7		37	570.9	651.045	1178.98	2810.24	742.775	1395.81	1742.1	2532.2			37	554	743.4	1064	2944.98	1177.1	934.36	2479.74	3189.6		37	358.8	610.26	926.39	2555.24	1204.98	1326.73	1826.04	1795.5
38	1196.9	400.14	917.46	3095.92	1123.7	905.04	2792.86	3510.4		38	551.9	641.28	1172.5	2805.92	825.175	1421.02	1688.33	2530.6			38	522.8	733.68	1112.52	2959.77	1185.7	956.7	2396.4	3009.1		38	336.9	575.34	968.86	2557.62	1250.53	1395.17	1749.91	1807.2
39	1175.9	392.62	948.78	3104.56	1127.3	932.68	2766.72	3053.1		39	535.3	625.63	1166.62	2801.7	893.75	1454.51	1644.99	2535.5			39	497	727.5	1144.1	2973.85	1199.1	981.7	2311.2	2874.9		39	318	554.205	1004.64	2559.34	1267.28	1483.48	1666.8	1824.2
40	1149.1	406	955.4	3112.61	1162.9	932.52	2698.68	2915.3		40	520.8	610.13	1167.82	2797.04	951.225	1472.36	1622.47	2554.6			40	460.2	781.52	1122.88	2986.83	1210.5	1013.52	2218.38	2347.8		40	303	529.605	1041.77	2560.42	1290.28	1546.06	1604.99	1839.5
41	1098.6	452.48	950.52	3119.24	1185.4	947.4	2621.3	1963.1		41	505.4	608.085	1159.89	2791.95	996	1535.04	1566.79	2555.9			41	413.1	843.56	1116.74	2999.64	1221.1	1020.9	2126.9	2760.3		41	289	507.535	1062.79	2560.94	1333.88	1620.33	1532.27	1849
42	1036	497.86	966.04	3126.38	1197.5	957.38	2540.82	2418.5		42	492.3	603.3	1154.45	2787.4	1053.12	1524.68	1578.64	2552.6			42	369.3	907.4	1096.9	3011.8	1238.3	1008.62	2093.98	3299.4		42	279	492.12	1072.56	2560.94	1360.55	1619.92	1560.26	2255.6
43	984.3	543.44	975.46	3133.34	1204.3	973.38	2454.72	3168.1		43	479.5	598.905	1152.2	2784.02	1107.95	1432.57	1679.48	2544.7			43	331.6	949.36	1102.14	3023.02	1232.8	1036.24	2088.16	3430.6		43	269.5	477.28	1083.72	2560.59	1396.4	1544.33	1660.37	1848
44	936	572.06	995.04	3139.51	1236.7	958.4	2389	3260.7		44	0	1068.8	1123.13	2781.96	1176.47	1386.78	1748.93	2531.9			44	300.4	985.7	1094.4	3032.92	1241.5	1053.36	2079.64	2519.7		44	258.1	466.205	1091.72	2560.04	1447.82	1498.41	1725.94	1837.4
45	899.6	586.58	1017.92	3144.65	1236.8	997.74	2305.46	2048.4		45	0	1060.3	1102.93	2779.87	1228.02	1357.98	1806.77	2514.2			45	274.2	1016.96	1099.04	3043.32	1237.9	1098.86	2034.74	2997.4		45	245.7	444.575	1103.02	2559.52	1494.6	1477.58	1785.12	1820.2
46	857.4	616.9	1022.7	3151.73	1253	1049.82	2231.88	3413.5		46	0	1057.51	1082.81	2777.13	1276.1	1334.71	1853.16	2492.1			46	251.6	1046.14	1091.26	3053.1	1250.3	1148.18	1972.52	3117.4		46	232.5	433.455	1119.87	2559.08	1538.87	1423.3	1860.11	1803.8
47	826.3	624.36	1025.64	3157.26	1284.5	1085.66	2177.84	2476.3		47	0	1066.82	1046.63	2773.35	1329.43	1306.5	1900.53	2483.7			47	231.5	1082.98	1080.92	3062.49	1250.8	1191.66	1919.64	2928.4		47	218.9	428.41	1120.84	2558.77	1585.32	1400.94	1900.89	1794.8
48	792.8	635.16	1057.74	3163.6	1275.9	1121.56	2117.14	2209.8		48	0	1067.46	1041.29	2769.58	1349.57	1279.17	1949.2	2483.7			48	213.5	1111.96	1059.34	3072.43	1292.8	1164.66	1962.84	3405.6		48	205.1	435.45	1122.02	2558.32	1628.33	1362.45	1940.05	1794.1
49	766.7	634	1080.7	3170.88	1296.7	1140.04	2070.06	2627.8		49	0	1075.53	1030.32	2765.79	1372.7	1260.36	1975.69	2492.7			49	197.5	1127.26	1059.94	3082.43	1315	1192.26	2045.34	3511.3		49	191.7	445.435	1110.91	2557.62	1659.85	1340.01	1974.19	1802
50	745	640.64	1085.26	3178.21	1313	1188.58	2100.92	2371.6		50	0	1092.84	1001.79	2762.32	1400.68	1304.74	1933.46	2510.8			50	182.6	1140.72	1053.98	3092.46	1327.6	1257.48	2091.72	3119.6		50	178.7	457.97	1104.68	2556.56	1685.43	1373.58	1940.94	1818.7
51	726.3	663.08	1089.72	3186.84	1317.8	1221.34	2133.36	2817.5		51	0	1106.42	988.655	2759.06	1421.7	1319.84	1905.48	2538.6			51	169.6	1152.08	1062.92	3103.12	1337.2	1259.04	2177.76	3047.8		51	166.1	473.215	1099.43	2555.24	1711.25	1396.91	1908.38	1844.6
52	702	670.14	1110.76	3196.21	1323.5	1272.96	2136.74	3236.3		52	0	1121.03	963.265	2756.35	1451.25	1358.51	1857.64	2557.5			52	158.4	1153.44	1057.46	3113.7	1375.8	1297.52	2210.88	2216		52	154.2	483.63	1104.92	2553.87	1727.27	1415.02	1883.65	1871.9
53	682.8	662.06	1123.64	3206.48	1345	1313.56	2251.74	4143.4		53	0	1122.36	947.54	2754.19	1482.97	1322.74	1891.29	2581			53	149	1159.82	1080.58	3126.09	1364.3	1366.1	2218.5	3356.8		53	143.1	491.935	1098.66	2552.76	1763.33	1396.73	1890.35	1889.9
54	665.7	671.26	1133.34	3215.25	1345.6	1369.28	2349.62	2415.6		54	0	1105.81	949.39	2752.87	1516.1	1362.63	1850.87	2598.2			54	140.3	1154.8	1082.5	3137.18	1408.5	1375.66	2293.34	2217.4		54	132.5	501.145	1090.7	2552.08	1797.97	1426.41	1852.97	1899.1
55	648.7	676.08	1137.42	3225.66	1369.6	1406.04	2463.06	2840.6		55	0	1083.93	964.92	2751.71	1538.9	1385.66	1831.49	2608.3			55	131.8	1157.82	1097.78	3149.74	1413.4	1402.06	2356.24	3011.8		55	122.6	509.86	1074.91	2552.11	1824.7	1453.92	1835.61	1898.9
56	634	682	1144.9	3236.06	1382.7	1430.46	2603.34	3243		56	0	1072.06	963.67	2751.09	1558.85	1362.87	1927.16	2611.1			56	123.5	1156.9	1121.6	3162.12	1403.8	1435.78	2395.02	3492.9		56	113.7	503.665	1078.54	2552.61	1849.07	1460.53	1838.39	1889.1
57	620.7	684.94	1156.46	3245.6	1414.8	1432.04	2747.16	2274.8		57	322.1	723.295	971.305	2750.77	1586.45	1341.48	2034.87	2605.4			57	115.2	1147.54	1136.86	3173.33	1415.7	1460.1	2422	2287.2		57	105.7	508.445	1072.2	2553.42	1872.53	1439.49	1869.73	1869
58	606.7	691.32	1164.98	3256.2	1442.4	1439.68	2875.12	2257		58	319.4	703.315	978.035	2750.35	1610.48	1308.75	2149.93	2605.4			58	107.3	1130.88	1166.62	3186.64	1434.8	1462.34	2449.36	4026.1		58	98.4	510.165	1068.93	2554.41	1895.15	1397.89	1948.46	1850.8
59	592.8	693.02	1178.88	3268.01	1451.4	1465.66	2989.14	3556.9		59	318.5	671.285	995.015	2749.64	1639.05	1338.46	2246.59	2595.3			59	100.3	1126.34	1176.96	3197.58	1449.9	1512.26	2441.64	2165		59	91.7	508.395	1060.38	2555.64	1921.75	1379.2	2070.67	1849
60	584.5	696.4	1179.7	3279.26	1465.1	1491.42	3096.48	3456		60	317.1	646.325	1013.07	2748.5	1658	1323.88	2386.02	2596.4			60	94	1123.54	1187.46	3209.9	1468.9	1520.08	2472.72	2101		60	85.5	504.25	1055.95	2557.23	1943.6	1385.85	2151.95	1861.6
61	578	700.68	1184.32	3290.71	1469.6	1539.34	3170.16	3454.1		61	317.4	618.225	1021.85	2747.5	1689.95	1309.61	2549.27	2615			61	88.1	1130.54	1181.66	3222.95	1506.4	1518.66	2507.34	2952.2		61	80	489.335	1078.24	2559.17	1926.67	1399.12	2229.93	3679.7
62	555.9	715.6	1202.6	3302.11	1465.5	1566.02	3269.58	3544		62	319.3	594.615	1017.69	2746.87	1708.95	1316.24	2691.61	2650.9			62	82.8	1138.1	1184.8	3235.16	1508.3	1543.28	2532.32	2626		62	75.6	475.965	1083.73	2561.37	1945.05	1389.85	2311.1	1929.3
63	536.9	729.86	1199.94	3312.21	1486.2	1599.72	3325.58	2016.6		63	322.8	565.4	1032.38	2746.11	1731.9	1309.6	2816.23	2704.1			63	78	1135.52	1192.28	3247.86	1528.7	1584.98	2522.02	3237.2		63	72.1	464.095	1060.61	2563.73	1998.53	1367.21	2396.17	1985.4
64	523.8	728.2	1208.2	3324.18	1500.9	1666.78	3320.82	3450.2		64	327.5	546.575	1017.4	2745.02	1772.85	1326.22	2915.96	2763.9			64	73.7	1150.58	1192.82	3259.56	1524.1	1624.6	2520.8	2911.1		64	69.2	454.085	1058.09	2565.95	2011.1	1360.38	2479.55	2045.2
65	503.9	730.92	1228.48	3334.28	1522.1	1678	3311	2394.9		65	335.8	523.655	1011.64	2743.86	1796.83	1324.05	3039.42	2811.4			65	69.3	1142.9	1203.8	3271.22	1553.5	1636.16	2522.14	3041.8		65	66.9	440.535	1060.66	2567.86	2026.35	1350.1	2553.55	2096.7
66	433	795	1249.4	3345.62	1528.5	1685.24	3369.56	3412.6		66	336.5	489.39	1042.78	2742.65	1823.15	1296.55	3072.73	2848.9			66	62.6	1116.68	1248.42	3282.95	1563.1	1668.68	2507.12	3611.4		66	63.5	417.365	1073.59	2569.71	2043.03	1344.22	2647.5	2138.8
67	351.7	870.22	1253.98	3355.58	1551.1	1702.4	3583.4	2475.9		67	334.2	454.535	1079.71	2742.33	1845.8	1268.34	3090.71	2876.1			67	56.6	1084.32	1290.38	3294.08	1570.7	1713.64	2490.76	3466.2		67	59.4	404.165	1070.11	2571.43	2075.82	1330.57	2730.03	2170.9
68	265.3	942.12	1277.88	3367.03	1552.9	1717.86	3840.54	3368.2		68	329.2	435.655	1099.55	2742.45	1850.22	1255.54	3103.14	2892.8			68	51.6	1065.54	1320.46	3305.14	1584.6	1723.6	2488.8	3270		68	55.8	397.135	1071.47	2573.15	2086.85	1318.6	2821.35	2192.4
69	209	994.56	1289.04	3377.91	1552.4	1817.4	3999.6	3239.8		69	321.5	420.435	1104.66	2742.69	1862.78	1238.66	3139.16	2899			69	47.5	1071.32	1319.18	3314.62	1593.2	1775.72	2449.38	742.8		69	52.6	391.955	1066.8	2574.95	2092.55	1314.87	2913.13	2203.2
70	155.6	1046.44	1302.56	3389.15	1531	1895.72	4165.48	3443.5		70	311.6	402.655	1111.62	2743.47	1872	1238.39	3187.33	2900.7			70	44.1	1054.14	1348.96	3327.52	1583.5	1842.46	2397.84	2924.1		70	50	382.205	1063.42	2576.99	2123.68	1284.88	3004.12	2210.3
71	118.3	1069.3	1316.8	3400.43	1550.8	1918.04	4272.36	3354.6		71	305.5	395.415	1117.73	2744.71	1889.28	1220.07	3235.11	2907.4			71	41.4	1065.22	1357.78	3339.27	1567.6	1913	2332.5	3414.5		71	47.5	371.015	1098.09	2579.42	2122.02	1252.95	3100.33	2220.8
72	89.8	1104.24	1330.86	3411.32	1549.6	1967.06	4314.54	2080.6		72	295.4	405.425	1072.85	2746.35	1918.8	1232.03	3256.7	2918.2			72	39.2	1088.68	1343.42	3350.71	1595.8	1920.24	2291.76	3599.4		72	45.3	363.225	1124.72	2582.22	2105.07	1282.47	3180.51	2235
73	68.7	1114.24	1359.06	3424.32	1567.2	2018.08	4295.52	3484.4		73	285	410.605	1064.72	2748.42	1922.82	1262.05	3279.5	2933			73	37.7	1113.58	1325.02	3361.77	1601.6	1936.16	2264.14	3484		73	43.1	370.63	1147.95	2585.37	2065.62	1304.75	3286.95	2253.1
74	53.8	1129.02	1356.68	3436.88	1583.1	2087.32	4178.58	3859.4		74	273.4	419.245	1052.43	2750.98	1938.57	1277.24	3332.11	2951.9			74	37	1110.76	1340.14	3372.95	1603.5	1952.26	2224.94	3868.4		74	41.1	377.68	1130.87	2588.86	2067.95	1336.37	3377.23	2275.1
75	43.8	1136.18	1364.82	3448.51	1585.2	2193.26	3965.74	2770.6		75	259.5	425.87	1062.56	2754.15	1936.25	1317.56	3417.27	2975.2			75	37.1	1120.26	1337.44	3381.62	1608.9	1978.56	2170.84	1066		75	39.4	376.68	1125.14	2592.75	2075.97	1368.59	3436.41	2301.4
76	51.8	1131.76	1374.74	3461.22	1581.7	2246.36	3738.24	2691.6		76	242.1	421.8	1089.75	2758.26	1943.17	1343.49	3525.99	2994.1			76	35.8	1110.68	1352.52	3392.89	1609.7	2030.36	2111.64	2640		76	37.8	386.24	1132.86	2597.23	2060.43	1394.42	3511.05	2327.3
77	47.3	1139.2	1371.7	3474.08	1604.9	2251.18	3536.92	3159.3		77	215.4	414.35	1123.78	2763.07	1928.18	1358.97	3660.33	3005.1			77	32.9	1113.94	1351.36	3403.23	1629.9	2054.7	2110.4	3511.3		77	36.4	397.935	1119.46	2602.32	2068.65	1396.82	3633.33	2348
78	45.4	1145	1363.4	3485.44	1629.6	2256.86	3324.24	3178.7		78	199.2	395.965	1154.66	2768.67	1927.03	1416.33	3742.52	3006.9			78	30.8	1121.36	1346.94	3412.24	1643.1	2048.26	2142.14	2960.8		78	34.9	410.085	1104.07	2607.82	2084.57	1446.8	3702.48	2363.6
79	46	1150.06	1360.84	3495.75	1653.4	2259.26	3113.84	3457.3		79	188.2	371.985	1184.86	2774.67	1925.8	1452.39	3862.06	2999.7			79	29.5	1122.22	1350.68	3421.41	1665.7	2043.9	2154.6	3187.6		79	33.4	415.45	1100.28	2613.6	2096.65	1448.35	3782.57	2373.9
80	49.3	1134.94	1389.26	3504.13	1665.7	2264.96	2894.14	2707.9		80	182.6	346.165	1230.26	2780.9	1925.42	1434.22	4025.83	2983.6			80	29	1113.62	1370.38	3430.01	1678.3	2057	2157.3	3283		80	32.1	418.56	1101.31	2619.65	2106.25	1428.28	3825.59	2378.7
81	55.7	1133.26	1383.34	3512.25	1692.1	2258.12	2686.18	2682.1		81	182.2	335.77	1235.61	2786.98	1924.73	1423.54	4174.66	2959.3			81	28.6	1113.24	1381.76	3438.28	1687.7	2046.56	2188.14	3649.9		81	31	424.92	1107.65	2625.9	2091.25	1455.92	3791.65	2378
82	66.7	1112.64	1403.26	3519.46	1715.9	2242.48	2474.82	1934.1		82	187.5	324.525	1243.2	2792.5	1927.63	1461.86	4166.79	2930.4			82	27.7	1106.78	1391.92	3445.6	1724	2053.48	2176.82	3487.1		82	30	429.435	1083.29	2632.34	2121	1486.61	3744.27	2378.9
83	80	1106.38	1396.32	3527.69	1734.6	2221.84	2305.96	2807		83	199	311.83	1267.39	2797.88	1902.62	1501.25	4068.9	2914.4			83	26.4	1105.2	1403.7	3451.8	1708	2099.34	2170.96	2728.5		83	28.8	427.065	1066.74	2638.67	2154.38	1467.1	3737.32	2387.6
84	96.3	1080.86	1399.94	3534.36	1753.3	2234.98	2138.22	2632.6		84	212.4	305.08	1262.99	2803.39	1909.15	1561.5	3909.27	2906			84	24.6	1098	1413.9	3458.46	1714.5	2119.82	2190.18	3630.6		84	27.8	422.525	1054.33	2644.63	2179.97	1512.98	3631.69	2404.2
85	109.7	1060.82	1418.38	3539.98	1759.4	2222.2	2208.3	2039.6		85	227.4	291.985	1255.09	2809.22	1930.3	1623.93	3727.89	2904.6			85	22.4	1094.3	1428.7	3463.4	1726.8	2117.68	2219.02	3160.9		85	26.9	419.375	1051.55	2650.24	2183.4	1551.16	3501.61	2428.2
86	118.3	1036.38	1430.42	3545.85	1779.7	2215.18	2312.42	2930.6		86	231.6	280.165	1254.13	2815.54	1949.53	1708.17	3543.1	2909.9			86	19.8	1085.64	1443.26	3468.19	1736.6	2126.74	2241.66	3523.8		86	26	420.03	1041.27	2655.56	2194.18	1640.71	3274.41	2459.5
87	122.4	1018.3	1435.5	3549.87	1813.2	2191.2	2372.7	2349.1		87	234.9	277.555	1239.05	2822.74	1953.12	1848.01	3329.66	2921.4			87	17.1	1075.02	1452.38	3472.14	1755	2109.66	2274.14	3632.5		87	25.4	424.055	1023.1	2660.56	2229.3	1754.61	2990.54	2497.8
88	124.5	1011.36	1428.24	3553.93	1798.3	2242.86	2372.54	2894.2		88	239.3	280.86	1218.99	2830.49	1963.35	1885.02	3221.08	2936.9			88	14.9	1062.36	1464.14	3475.34	1767.9	2113.22	2261.08	3428.5		88	24.9	423.8	1017.6	2665.15	2232.27	1769.27	2819.16	2540.1
89	129.1	999.7	1427.2	3557.36	1821.5	2246.08	2311.92	3375.7		89	243	284.59	1213.01	2838.27	1945.3	1909.7	3176.9	2953			89	13.1	1051.82	1470.08	3478.07	1774.4	2068.24	2276.86	3047.1		89	24.5	385.12	1051.7	2669.34	2222.12	1745.8	2680.45	2584.2
90	134.1	989.32	1431.08	3558.99	1812.5	2242.32	2202.28	1614.7		90	239.8	292.52	1192.23	2845.83	1953.33	1911.08	3170.35	2970.7			90	11.7	1026.72	1493.68	3480.37	1782.9	2071.86	2272.14	2538.3		90	24.4	355.26	1067.26	2673.19	2228.55	1709.16	2542.86	2630.1
91	139.8	981.98	1426.22	3563.31	1820.9	2272.62	2191.18	3739.3		91	239	295.16	1170.19	2852.87	1981.95	1906.91	3142.79	2990.1			91	10.8	1025.4	1479.9	3483.39	1811.3	2028.72	2306.98	3526.2		91	24.4	324.76	1101.04	2676.78	2230	1668.08	2399.92	2677.8
92	146.9	986.06	1412.84	3564.66	1847.3	2218.06	2291.34	1664.2		92	235.5	297.395	1167.33	2859.43	1988.82	1892.71	3155.34	3011.4			92	10.3	1009.4	1498	3485.3	1825.9	2034.7	2285.7	3492.1		92	24.4	287.83	1128.22	2680.16	2245.95	1631.75	2251.05	2727.6
93	155.8	977.54	1403.86	3568.24	1879.5	2178.3	2437.6	2674.3		93	227.9	297.68	1169.8	2865.24	1982.43	1980.25	2990.45	3034.4			93	9.5	1010.08	1487.12	3486.74	1822.7	2050.76	2281.74	3498.8		93	24.6	259.365	1151.53	2683.46	2250.18	1634.98	2135.35	2779.2
94	171.3	966.22	1393.78	3570.86	1908.3	2135.24	2571.06	2848.8		94	219.8	301.085	1185.54	2870.41	1982.32	1839.87	2912.28	3052.1			94	7.5	999.36	1482.54	3487.2	1859.7	2017.82	2298.78	2729.2		94	24.9	244.64	1166.51	2686.46	2254.28	1555.13	2150.35	2829.9
95	181.9	960.1	1375.6	3573.83	1941.3	2131.68	2630.62	3808		95	212.6	305.715	1182.41	2875.41	1999.5	1687.76	2689.82	3068.2			95	4.6	990.34	1498.96	3488.43	1875.8	1983.62	2305.58	3607		95	25.5	241.87	1157.35	2689.03	2263.03	1549.95	2152.5	2875.4
96	190.7	954.88	1360.02	3575.81	1970.3	2177.78	2550.02	3508.3		96	220.9	276.325	1190.38	2880.38	2011.4	1724.5	2721.1	3078.9			96	1	986.26	1480.94	3487.9	1895.1	2013.12	2276.98	2047.5		96	26.1	233.565	1157.59	2691.24	2270.2	1466.48	2245.87	2915.9
97	161.4	978.62	1338.58	3577.81	2011.3	2143.08	2487.22	3384.3		97	219.9	258.57	1197.81	2884.8	2014	1694.56	2641.87	3084.4			97	0	984.88	1473.12	3489.38	1923	2005.34	2260.56	3252.7		97	27	230.555	1140.17	2693.58	2277.33	1457.23	2269.61	2951.4
98	136.7	1003.18	1334.32	3579.68	2039.2	2172.74	2370.66	2873.2		98	216.6	240.085	1203.09	2889.26	2033.9	1730.78	2252.75	3084.7			98	0	982.2	1451.4	3489.96	1966.1	2027.02	2214.28	3002.3		98	28.1	214.795	1133.68	2696.17	2290.8	1445.1	2280.22	2982
99	120.5	1025.06	1322.64	3581.81	2073	2132.74	2341.86	2531.6		99	213.4	257.785	1177.29	2893.92	2057.42	1783.07	2293.43	3091.1			99	0	978.06	1447.34	3491.24	1983	2012.96	2239.84	3492.3		99	29.3	207.72	1118.8	2699.16	2316.43	1444.48	2257.07	3006
100	103.1	1033.88	1331.22	3585.35	2094.4	2110.04	2305.26	4198.5		100	210.3	260.26	1174.74	2898.9	2074.2	1817.71	2185.49	3121.1			100	0	980.22	1434.98	3492.72	2010.7	1994.7	2267.6	4087.7		100	30.4	203.385	1097.76	2702.6	2350.7	1342.8	2323.45	3027.8
101	89	1040.02	1338.98	3587.63	2105.7	2128.42	2309.28	3575.8		101	207	257.955	1175.2	2904	2095.38	1892.25	1922.12	3143.1			101	0	979.66	1422.24	3493.55	2035.9	2005.24	2267.66	3674.6		101	31.6	197.79	1096.11	2706.69	2345.12	1366.24	2340.83	3058.7
102	77.8	1040.56	1323.44	3590.66	2136.9	2152.32	2379.18	3398.5		102	203.7	252.195	1161.93	2909.21	2128.65	1925.4	1863.43	3172.2			102	0	987.38	1405.82	3493.74	2059.6	2024.38	2229.12	2225.9		102	32.7	189.66	1100.29	2711.35	2358.28	1361.86	2427.81	3096.9
103	69.3	1046.54	1330.66	3594.55	2136.2	2180.2	2398.7	3957.5		103	199.5	245.615	1151.04	2915.06	2163.97	1893	1937.28	3209.4			103	0	988.4	1420.5	3496.28	2064.8	2046.76	2177.84	3629.8		103	33.7	184.96	1083.62	2716.39	2393.88	1390.5	2504.85	3143.2
104	63.6	1044.66	1333.34	3597.8	2153.3	2185.74	2551.06	3131.2		104	194.4	242.525	1160.48	2920.71	2176.02	1939.47	1968.1	3255.2			104	0.7	980.94	1423.66	3498.79	2070.4	2076.58	2113.82	4442.7		104	34.7	181.235	1063.82	2721.84	2427.68	1364.92	2644.95	3198.1
105	59.1	1039.82	1334.08	3601.77	2163.7	2183.92	2732.78	3301		105	187.4	229.995	1168.11	2926.46	2217.82	1907.93	2077.95	3310.4			105	1.8	970.34	1426.06	3501.12	2108	2062.9	2061.9	4449.3		105	35.6	166.045	1088.76	2727.47	2433.75	1360.94	2737.11	3262.5
106	53.8	1023.04	1345.06	3605.26	2189.5	2194.28	2831.02	3505.2		106	178.5	220.19	1178.31	2932.24	2242.35	1892.83	2188.22	3369.1			106	2.8	961.32	1411.98	3503.65	2145.7	2036.08	2033.62	4294.6		106	36.1	152.905	1103.84	2733.03	2466.3	1332.03	2819.22	3329.8
107	48.4	1015.78	1351.22	3607.93	2216.2	2203.12	2892.98	3115.6		107	167.7	206.135	1199.09	2937.7	2263.48	1867.28	2294.12	3422.5			107	3.6	955.08	1411.12	3505.16	2166.1	2068.22	1962.88	2448.2		107	36.3	141.34	1112.13	2738.34	2503.85	1344.77	2856.81	3392.7
108	42.8	1027.44	1357.26	3611.31	2215.4	2170.98	2971.72	4309.8		108	167	204.89	1188.11	2942.4	2307.25	1907.65	2303.5	3470			108	4.1	954.48	1406.52	3507.79	2169.9	2078.96	1922.54	2236.1		108	36	133.645	1122.53	2743.29	2513.9	1322.98	2959.55	3450
109	37.5	1025.04	1361.46	3613.34	2222.3	2092.46	3061.84	3969.4		109	159.5	200.875	1198.57	2947.22	2321.65	1914.04	2368.26	3510			109	4.4	957.2	1402.9	3510.92	2178	2075.1	1870.8	3130.5		109	35.3	125.165	1125.31	2747.77	2539.2	1331.78	3042.75	3500.6
110	32.4	1017.58	1357.92	3615.84	2246.1	2115.56	3053.54	4452.4		110	138.2	208.425	1205.38	2952.91	2319.75	1939.91	2470.14	3540.7			110	4.4	952.02	1400.38	3514.25	2190.4	2079.46	1890.14	4653.5		110	34.6	110.685	1150.86	2751.9	2534.93	1336.72	3131	3543.3
111	28.2	1002.04	1367.16	3616.97	2258.3	2125.42	3111.78	3129.8		111	101.5	229.93	1233.17	2959.37	2302.23	1986.54	2531.93	3560			111	4.1	964.16	1379.94	3514.59	2198.7	2077.44	1965.06	2273.6		111	29.7	100.33	1178.85	2755.99	2525.57	1318.85	3237.7	3576.9
112	19	1028.28	1346.32	3618.63	2261.8	2150.46	3056.34	3135.7		112	68.8	253.14	1246.43	2966.09	2307.25	2025.81	2572.16	3581.6			112	3.6	991.24	1355.06	3517.52	2199.6	2115.44	2015.56	4055		112	20.6	96.41	1175.62	2760.6	2538.85	1325	3324.42	3606.8
113	6.7	1055.38	1328.72	3620.57	2267.4	2161.18	2930.52	3629.1		113	33.5	290.785	1250.94	2972.62	2309.6	2044.68	2625.39	3621.4			113	2.8	985.64	1347.56	3517.62	2221.9	2106.46	2110.94	2274.3		113	14.4	91.71	1185.06	2766.09	2536.3	1304.57	3434.35	3640
114	0	1085.64	1302.36	3622.02	2273.4	2228.18	2668.02	3032.5		114	0	324.27	1260.93	2978.19	2333.57	1999.77	2718.86	3700.2			114	1.6	992.84	1327.06	3518.98	2236.6	2117.92	2194.08	2743.1		114	6	91.75	1190.22	2772.85	2561.5	1335.11	3465.72	3674.9
115	0	1068.46	1327.34	3624.87	2281.8	2191.56	2616.24	3679		115	0	333.655	1278.02	2982.46	2383.67	1900.42	2869.03	3788.2			115	0	991.96	1320.14	3518.88	2246.1	2121.78	2266.32	1360.2		115	0	91.46	1202.62	2780.89	2555.7	1371.37	3510.05	3717.4
116	0	1066.98	1317.22	3628.47	2305.1	2202.42	2521.28	4338.9		116	0	348.94	1289.19	2985.22	2435.5	1800	3013.07	3886.5			116	0	991.66	1325.24	3521.84	2246.3	2084.58	2353.02	4487.8		116	0	87.685	1210.99	2790	2577.5	1357.2	3571.43	3768.3
117	0	1057.8	1322.1	3632.27	2313	2228.56	2487.44	3653.5		117	0	319.545	1306.2	2986.76	2445.82	1754.9	3128.42	3996.3			117	0	986.9	1304.2	3521.95	2281.4	2072.52	2390.38	3652.6		117	0	86.74	1201.26	2799.76	2611.07	1337.02	3637.7	3828.7
118	0	1063.96	1297.94	3636.08	2335.7	2243.48	2583.22	1687.1		118	0	297.93	1334.14	2988.36	2478.7	1688.83	3207.89	4109.7			118	0	972.94	1309.46	3523.34	2301.7	2072.3	2392.4	4507.4		118	0	88.49	1194.99	2809.56	2644.1	1367.64	3651.19	3892.2
119	0	1054.34	1297.56	3642.85	2344.2	2278.96	2624.44	3854.7		119	0	280.685	1340.46	2990.67	2484.78	1677.39	3271.19	4225.6			119	0	962.2	1314.6	3524.25	2311.2	2053.14	2414.56	4505.5		119	0	86.96	1202.94	2819.24	2668.03	1388.6	3672.27	3950.8
120	0	1053.54	1305.16	3647.7	2332.9	2315.14	2605.66	3496.7		120	0	262.68	1373.6	2993.68	2477.8	1639.53	3347.8	4341.1			120	0	967.58	1320.22	3525.16	2306.5	2036.36	2439.64	4500.3		120	0	86.215	1220.79	2828.87	2667.12	1396.34	3723.54	4005.6
121	0	1039.02	1326.48	3652.82	2324.4	2289.24	2636.96	3612.5		121	0	270.345	1400.93	2998.4	2492.55	1600.37	3428.21	4449			121	0	961.02	1333.58	3525.12	2307.5	1995.3	2470.5	3661.8		121	0	83.375	1234.03	2838.58	2669	1452.62	3724.08	4058.6
122	0.1	1039.98	1336.52	3657.51	2307.4	2274.86	2644.74	3713.3		122	0	242.82	1431.73	3004.72	2463.58	1594	3512.77	4522.1			122	0.3	952.24	1344.36	3525.47	2283.4	1994.98	2483.02	4191.7		122	0.1	79.36	1237.12	2848.86	2682.32	1455.62	3762.78	4114.9
123	3.8	1036.42	1355.28	3661	2309.9	2377.28	2456.12	3186.8		123	0	219.945	1451.63	3012.41	2463.2	1592.42	3554.7	4595.2			123	1	957.08	1330.72	3524.58	2301.5	1976.68	2501.82	3614.3		123	0	74.08	1250.89	2859.93	2698.97	1505.97	3719.58	4167.3
124	6.1	1035.96	1343.84	3664.91	2319.6	2384.92	2376.48	4350.4		124	0	233.315	1439.86	3021.84	2454.33	1622.45	3558.65	4666.6			124	1.8	956.18	1321.62	3524.24	2312.3	1974.42	2501.58	4155.6		124	0	71.075	1269.75	2871.94	2707.57	1513.43	3709.27	4227.1
125	8.8	1029.8	1329.9	3666.66	2342.5	2425.9	2239.1	3283		125	0	215.46	1451.09	3033.36	2459.8	1659.09	3548.96	4761.9			125	2.9	981.16	1268.64	3523.57	2351.9	1987.86	2456.24	3946.4		125	0	56.365	1297.08	2884.71	2713.1	1489.86	3739.09	4298
126	11.6	1032	1308.4	3669.8	2381.7	2421.42	2091.28	4137.6		126	0	193.63	1476.07	3046.07	2496.65	1656.48	3539.87	4867.2			126	4.2	957.54	1266.76	3524.06	2384.9	1978.18	2425.52	4757.6		126	0	54.05	1313.3	2898.11	2713.88	1476.95	3781.53	0
127	14.6	1032.46	1293.84	3672.96	2408.2	2367.34	2017.66	4322.8		127	0.4	171.285	1501.47	3060.25	2500.43	1693.89	3542.44	4970.6			127	5.7	965.18	1228.22	3522.04	2410.6	1956.22	2377.78	1398.4		127	0	54.02	1327.61	2911.82	2722.85	1464.68	3835.35	0
128	17.7	1024.7	1288.7	3675.72	2454.3	2349.62	1893.28	3307.5		128	7.2	166.08	1510.27	3074.91	2535.95	1691.44	3550.26	5031			128	7.4	980.88	1197.32	3524.78	2448.6	1964.1	2235.4	4301.6		128	0	49.49	1335.99	2925.86	2711.5	1506.61	3871.91	0
129	18.1	1020.12	1290.08	3680.64	2474.5	2339.38	1894.22	4114.8		129	31.1	137.385	1514.09	3090.27	2569.65	1656.12	3605.86	5082.7			129	8.9	962.8	1203.2	3525.42	2463.8	1994.72	2136.88	3986.3		129	0	44.81	1330.94	2940.19	2738.45	1527.82	3876.58	0
130	19.9	1006.06	1299.94	3685.16	2477.4	2322.36	2003.04	4125.8		130	30.7	115.855	1528.87	3106.6	2584.75	1696.17	3600.86	5115.4			130	10.1	984.36	1171.24	3526.55	2465.9	1987.86	2176.14	4313.4		130	0	40.55	1334.05	2954.82	2770.12	1528.1	3867.78	0
131	20.8	989.12	1318.48	3688.26	2502.6	2324.9	2063.6	2257		131	30.8	112.48	1543.24	3123.44	2578.23	1702.67	3627.08	5121.8			131	10.9	985.7	1160.6	3527.58	2488.6	1967.08	2199.52	4795		131	0	36.53	1348.77	2969.91	2789.32	1558.06	3811.51	0
132	30.6	940.78	1356.42	3693.21	2522.1	2300.2	2147.1	3765.5		132	31.5	115.47	1539.88	3140.63	2623.35	1665.15	3627.75	5108.4			132	11.3	938.1	1213.2	3527.31	2480.5	1989.08	2198.92	3470.2		132	0	34.495	1390.08	2985.34	2775.53	1591.69	3756.41	0
133	52.4	900.26	1370.64	3695.55	2501.5	2320.26	2218.64	3038		133	32.5	112.025	1553.28	3157.44	2651.78	1663.33	3585.19	5077.4			133	11.4	920.72	1227.78	3527.6	2473.4	2020.88	2273.52	2571.2		133	0	32.86	1389.32	3000.89	2811.25	1551.73	3761.15	0
134	72.9	869.56	1380.94	3697.24	2490.1	2290.4	2324.1	3018.4		134	36.9	108.275	1559.93	3173.82	2680.65	1657.41	3527.74	5036.7			134	11.1	891.52	1267.48	3528.89	2458.8	2054.72	2354.28	2812.5		134	0	32.54	1395.36	3016.4	2826.7	1609.01	3684.69	0
135	89.6	825.74	1405.26	3698.29	2477.1	2339.34	2338.06	3266.4		135	36.7	108.66	1586.24	3189.9	2689.22	1655.16	3466.82	4992.5			135	10.4	882.36	1287.84	3530.99	2447.9	2071.58	2441.22	3843.7		135	0	26.41	1401.01	3031.53	2845.52	1622.11	3656.44	0
136	103	781.18	1431.82	3699.42	2477.6	2360.86	2358.54	4333.5		136	36	104.425	1608.38	3206.13	2692.93	1618.21	3457.47	4957.1			136	9.7	871.38	1285.22	3533.08	2441.1	2103.88	2530.72	4424		136	0	26.87	1394.75	3046.16	2873.82	1616.85	3651.9	0
137	111.7	761.58	1437.02	3699.46	2482.2	2367.36	2385.04	4319.4		137	34.6	107.155	1647.72	3221.64	2692.07	1611.56	3425.59	4913.9			137	8.8	853.16	1300.84	3533.08	2433.1	2158.06	2590.34	1394.9		137	0	27.38	1424.97	3060.31	2870.82	1586.27	3670.45	0
138	115.3	761.9	1446.8	3700.11	2461.9	2364.2	2412.5	4624.5		138	32.8	108.485	1648.39	3236.54	2728.57	1592.74	3414.61	4868			138	7.8	845.02	1312.28	3537.41	2422.3	2187.22	2652.38	4118.6		138	0	29.485	1450.27	3073.85	2876.95	1523.26	3732.44	0
139	113.4	767.7	1446.4	3700.68	2443.6	2426.8	2373.6	4400.9		139	30.1	111.84	1645.34	3251.31	2761.15	1538.31	3489.67	4818.8			139	6.8	828.56	1329.44	3539.3	2403.2	2231.5	2707.6	2842.1		139	0	31.885	1436.59	3086.52	2922.33	1454.8	3780.1	0
140	105.8	774.2	1437.5	3701.89	2441.6	2454.24	2399.66	4163.8		140	32.1	111.775	1646.78	3265.78	2785.42	1528.64	3508.29	4785.1			140	6	826.68	1316.32	3543.87	2437.6	2302.76	2703.04	5047.7		140	0	32.3	1466.22	3098.38	2918.2	1402.81	3809.97	0
141	100.7	758.62	1450.88	3703.91	2438.5	2434.32	2503.38	4116.4		141	16.3	131.93	1685.72	3279.85	2766.85	1516.61	3526.09	4751			141	5.3	823.6	1321.5	3543.85	2441.5	2340.44	2737.56	735.2		141	0	31.31	1489.66	3109.71	2920.7	1405.83	3759.1	0
142	89.8	747.7	1464.6	3704.3	2439.2	2490.34	2511.36	1742.5		142	9	133.095	1700.01	3293.36	2781.45	1504.13	3515.22	4715.6			142	4.7	812.42	1326.98	3549.45	2440.4	2334.36	2812.04	4569.4		142	0	30.15	1512.7	3121.08	2940.55	1369.32	3726.48	0
143	78.2	769.02	1479.28	3708.55	2434.6	2453.46	2561.24	4154.5		143	0.3	134.58	1743.22	3306.7	2793.25	1517.84	3428.11	4692.5			143	4.3	798.12	1329.08	3551.87	2464.3	2329.92	2846.08	4147.2		143	0	28.995	1490.18	3132.65	2965.25	1470.53	3593.25	0
144	65.5	771.16	1495.84	3711.51	2434.4	2472.08	2544.62	4345.9		144	0	127.61	1763.64	3319.33	2803.92	1577.49	3296.84	4678.7			144	3.8	795.48	1338.92	3554.86	2465	2367.22	2817.98	4608.5		144	0	28.02	1495.95	3144.27	2964	1506.04	3524.99	0
145	51.5	765.28	1504.82	3714.78	2439.9	2517.72	2477.78	4181		145	0	128.98	1764.37	3331.55	2833.52	1664.12	3131.21	4675.1			145	3.2	788.62	1355.88	3557.64	2436.8	2453.1	2743.7	4725.1		145	0	27.065	1507.36	3155.7	2965.07	1491.95	3496.35	0
146	48.9	768.52	1504.78	3719.08	2443.2	2517.1	2414.4	4690		146	0	130.3	1747.12	3342.16	2887.62	1742.41	2969.34	4685.9			146	2.6	785.42	1372.38	3559.97	2394.5	2513.32	2678.48	4190.6		146	0	26.425	1512.12	3167.01	2992.9	1473.38	3456.47	0
147	44.3	782	1487.5	3721.07	2456.2	2552.52	2365.28	1130		147	0	129.95	1748.1	3351.18	2945.12	1791.78	2837.05	4714			147	1.9	784.72	1381.58	3562.47	2388.8	2474.34	2628.36	4168.9		147	0	25.925	1519.3	3177.78	3035.32	1456.79	3396.46	0
148	43.2	782.34	1480.06	3728.26	2478.3	2580.88	2335.32	4681.5		148	0	129.165	1760.73	3358.01	2934.02	1872.65	2745.63	4745.9			148	1.6	781.22	1392.08	3563.42	2394.3	2476.9	2520.1	2073.5		148	0	25.56	1534.74	3187.85	3035.77	1497.68	3310.94	0
149	42.1	775.7	1473	3733.05	2509.4	2585.92	2333.28	3938.9		149	0	135.575	1792.8	3363.16	2893.35	1870.89	2743.59	4764.7			149	1.5	778.68	1402.52	3567.73	2411.4	2450.44	2507.96	4618.4		149	0	25.455	1559.25	3196.97	3023.35	1548.22	3221.53	0
150	41.1	775.74	1469.56	3738.18	2527.8	2605.8	2315.6	3249.1		150	0	137.635	1793.37	3367.45	2902.67	1815.93	2774.19	4779.2			150	1.5	785.68	1381.02	3568.39	2425.6	2489.38	2429.22	1379.6		150	0	25.045	1572.8	3204.98	3035.03	1582.33	3137.2	0
151	40.2	768.56	1476.14	3744.85	2548.5	2592.16	2254.44	4405.1		151	0	141.515	1787.43	3370.45	2886.68	1787.37	2794.51	4793.3			151	1.8	771.86	1374.04	3573.51	2466.1	2508.78	2426.22	3506.1		151	0	22.815	1571.66	3212.02	3020.13	1654.94	3058.96	0
152	39.6	767.64	1475.96	3750.63	2555	2615.28	2215.52	3750.2		152	0	163.65	1764.12	3373.87	2913.35	1858.68	2687	4806.1			152	2.2	759.94	1376.16	3579.26	2481.2	2553.62	2419.08	5428.5		152	0	20.76	1561.74	3217.89	3027.4	1693.1	2988.6	0
153	38.6	761.08	1480.22	3757.27	2550.1	2655.12	2192.88	4023.8		153	0	170.665	1800.98	3377.32	2856.85	1926.43	2645.76	4823.2			153	2.6	758.46	1376.64	3583.42	2488.1	2563.84	2436.76	4343.5		153	0	20.595	1582.4	3223.38	3024.85	1700.88	2918.07	0
154	36.9	756.78	1491.42	3764.88	2568	2643.12	2196.98	5518.4		154	0	178.175	1809.9	3381.29	2873.45	1867.62	2738.85	4849.8			154	2.7	741.52	1377.78	3587.09	2493.5	2576.86	2448.34	2369.8		154	0	22.065	1594.31	3228.9	3011.85	1718.38	2841.19	0
155	35.1	754.54	1504.46	3769.87	2592.8	2597.16	2213.24	3710.4		155	0	191.04	1774.18	3385.74	2919.63	1805.41	2854.84	4890.6			155	2.5	724.94	1394.26	3593.19	2520.9	2555.6	2447.4	3997.4		155	0	21.26	1600.77	3235.07	2998	1616.46	2909.22	0
156	33.1	750.44	1513.86	3775.45	2616.3	2581.94	2206.46	3097.8		156	0	193.79	1798.18	3391.15	2880.85	1695.04	3040.84	4920.9			156	2	713.88	1411.52	3597.31	2526.8	2563.28	2421.02	3385.3		156	0	17.99	1600.46	3241.9	3048.23	1478.16	3022.67	0
157	31.2	736.48	1511.42	3781.46	2642.4	2580.76	2224.44	3676.2		157	0	205.31	1831.37	3397.42	2864.87	1722.05	3019.8	4950.6			157	1.2	714.38	1403.72	3602.59	2576.8	2509.82	2415.08	5042.3		157	0	19.72	1601.36	3249.41	3039.9	1451.6	3095.23	0
158	29.8	747.94	1512.76	3787.04	2615.2	2605.84	2240.36	4270.5		158	0	224.025	1842.85	3404.82	2855.3	1695.39	3063.13	4980.2			158	0.2	709.52	1405.38	3606.47	2615.9	2507.36	2379.94	5145.9		158	0	20.54	1612.89	3257.38	3047.4	1368.96	3212.61	0
159	32.1	753.12	1486.98	3791.8	2647.7	2600.5	2254.8	4024.1		159	0	231.28	1857.64	3413.07	2808.73	1658.94	3170.41	4988.7			159	0	694.2	1412.2	3608.97	2593.1	2547.62	2381.78	3693.9		159	0	21.395	1614.33	3265.49	3055.1	1394.65	3237.92	0
160	32.3	743.8	1476.6	3796.97	2689.4	2578.54	2263.76	5062.7		160	0	228	1857.7	3421.6	2799.85	1567.49	3329.56	4985.6			160	0	697.28	1412.32	3612.12	2597.8	2552.48	2396.62	3238.8		160	0	23.225	1629.2	3273.78	3053.23	1362.3	3304.35	0
161	31.4	744.82	1478.08	3800.31	2701.8	2577.58	2240.82	3977.7		161	0	221.215	1843.93	3430.44	2853.4	1527.39	3401.16	4983.4			161	0	701.7	1418.9	3617.34	2608.6	2542.58	2426.62	5713.5		161	0	24.59	1632.26	3282.41	3064.25	1368.41	3312.49	0
162	26.3	734.9	1520.8	3804.44	2686.3	2553.06	2243.14	3683.5		162	0	220.15	1841.12	3439.32	2849.18	1423.09	3547.16	4982.6			162	0	692.94	1433.46	3619.18	2625.2	2514.02	2472.38	3336.9		162	0	24.065	1636.78	3291.59	3055.3	1384.25	3352	0
163	21.8	742.82	1533.18	3809.28	2680.7	2573.86	2192.54	4011.7		163	0	227.65	1828.75	3448.19	2881.55	1468.62	3516.63	5004.5			163	0	683.78	1438.42	3622.76	2646.6	2496.26	2506.04	3223.1		163	0	26.23	1630.27	3301.17	3072.68	1435.26	3345.97	0
164	18.5	744.22	1547.18	3814.08	2667.6	2563.94	2195.86	4211.2		164	0	235.59	1840.18	3457.73	2864.38	1480.06	3579.48	5045.7			164	0	689.36	1442.44	3626.37	2646.5	2513.74	2481.66	2883.7		164	0	30.96	1619.27	3310.7	3087.12	1373.19	3439.96	0
165	16.6	761.8	1555	3818.72	2639	2558.3	2266.3	3423.5		165	0	276.69	1789.54	3468.14	2877.75	1511.44	3711.48	5109.4			165	0	685.24	1465.96	3631.97	2632.5	2528.3	2441.9	5135		165	0	36.03	1605.97	3319.79	3121.98	1330.47	3444.35	0
166	13.4	768.1	1574.3	3824.76	2637.2	2534.36	2444.84	4048		166	0	259.935	1807.82	3479	2882.12	1446.82	3928.8	5172.9			166	0	688.18	1491.82	3634.72	2598.2	2562.8	2373.1	3028.2		166	0	41.46	1619.57	3328.43	3130.65	1313.16	3426.27	0
167	10.6	781.14	1587.56	3830.55	2623.5	2550.96	2564.64	3972.7		167	0	266.845	1809.61	3489.51	2902.85	1353.4	4134.9	5238.1			167	0	689.66	1496.04	3639.61	2601.7	2565.24	2352.66	3696.4		167	0	49.255	1609.77	3336.69	3166.12	1267.66	3433.29	0
168	8.1	782.44	1584.46	3834.8	2664.3	2514.26	2687.04	1800.9		168	0	263.665	1812.53	3500.09	2936.2	1325.73	4137.77	5295			168	0	687.88	1510.32	3644.52	2600.5	2556.7	2421.8	4243		168	0	57.655	1592.12	3344.73	3207.25	1260.88	3471.4	0
169	5.8	790.72	1590.68	3840.23	2663.9	2516.12	2779.68	4331.6		169	0	262.075	1822.77	3510.64	2949.25	1382.94	4053.96	5322.6			169	0	691.02	1509.18	3646.58	2594.9	2526.74	2521.16	2809.6		169	0	61.63	1574.07	3352.84	3242.35	1275.39	3484.26	0
